# Supplementary material for: Toxic Effects of Bis(4-hydroxyphenyl) Methane (BPF) on the Development and Reproduction of Chironomus tentans
Source: J Xenobiot. 2025 Mar 9;15(2):41. doi: 10.3390/jox15020041 (PMC11932282; doi:10.3390/jox15020041)
Supplement: Supplementary file 1 [file jox-15-00041-s001.zip]

Archive with 1 entries (1 files):
- jox-3362758-supplementary.pdf
